# Supplementary material for: Identifying acute lymphoblastic leukemia mimicking juvenile idiopathic arthritis in children
Source: PLoS One. 2020 Aug 11;15(8):e0237530. doi: 10.1371/journal.pone.0237530 (PMC7418991; doi:10.1371/journal.pone.0237530)
Supplement: S1 File — (XLSX) [file pone.0237530.s002.xlsx]

## Sheet: Ark1
Diagnosis	ID	Age	Joints	Hemoglobin	Platelets	Leukocytes	Neutrophiles	LDH	Uric acid	CRP	ESR
ALL	1	5.5	1	11.8	465	4.6	0.32	707	0.2	10	59
ALL	2	7.8	2	7.1	207	3.2	0.2	1008	0.15	24	116
ALL	3	5.8	3	11.3	200	5	0.9	518	0.23	13	53
ALL	4	3.7	1	10.8	112	8.7	1.7	858	0.13	10	85
ALL	5	4.8	1	8.2	30	13.7	0.02	763	0.38	50	62
ALL	6	1.8	1	6.8	14	10.2	0.04	1100	0.35	5	96
ALL	7	2.1	1	11.1	101	18.9	0.02	1009	0.45	11	37
ALL	8	14.5	2	9.2	316	1.6	1.2	1274	0.4	60	100
ALL	9	12.8	1	8.2	26	26	4		0.71	4	98
ALL	10	10.2	1	10.5	191	1.9	0.72	366	0.18	12	35
ALL	11	4.5	6	8.9	537	9.6	3.1	1485	0.18	18	99
ALL	12	7.4	5	7.4	38	4.6	0.5	416	0.25	120	137
ALL	13	11	3	8.5	450	21.7	3.4	395	0.1	8
ALL	14	13.3	8	10.8	356	4.21	1.58	297	0.26	5	24
ALL	15	4.8	7	7.4	104	1.2	0.1	925	0.33	7
ALL	16	11.2	2	11.3	44	9	2.4	974	0.29	7	52
ALL	17	3.8	1	3.4	19	4.1	0.06	1025	0.13	126
ALL	18	8.1	4	10.6	186	2.6	0.39	277	0.3	2	53
ALL	19	14.7	2	9.8	57	30	1.08	1345	0.31	13
ALL	20	7.6	6	8.4	116	18.1	0.17	338	0.19	37	108
ALL	21	6	4	12.7	253	10.2	0.74	634	0.24	17	51
ALL	22	4.5	1	9.8	146	5.5	0.89		0.27	27	48
ALL	23	5.8	6	9.7	163	2.8	0.82	379	0.21	46	46
ALL	24	5.9	2	9.5	352	6	0.81	273	0.17	70	102
ALL	25	5.4	1	10.1	42	31.6	3.47	394	0.22	22	81
ALL	26	2.8	2	6.9	50	7.5	0.15	302	0.34	159
systemic JIA	23546	10.5	0	13.2	75	1	1.3		0.29	25	5
systemic JIA	23478	10.67	0	12.2	337	8.68	4.57	216	0.15	7	13
systemic JIA	25308	5.5	0	10.3	407	15.6	13.2	325		159	86
systemic JIA	23192	10.83	0	11.1	473	19.2	16.9	380	0.25	40	110
systemic JIA	24488	7.75	0	9.8	515	22.79	20.9	245		225	109
systemic JIA	23632	6.67	0	12.2	586	18	14.22	377		72	79
systemic JIA	24594	8.92	0	10.6	449	31.4	29.9		0.28	373	52
systemic JIA	24371	10.75	6	11.8	397	17.81	13.33				29
systemic JIA	25346	7.08	0	11	183	11.3	8.29	184	0.21	92	52
systemic JIA	24869	14.08	2	12.4	433	11.1	8.47	141		67	62
systemic JIA	23186	14.92	0	9	194	3.47	0.97	506	0.11	13	31
systemic JIA	25625	14	1	9.8	350	10.8	7.84			123	85
systemic JIA	23826	7.42	0	12.7	319	6.72	2.7	458			12
systemic JIA	24615	4.08	0	9.4	321	26.8	21.17	236		295	90
systemic JIA	24397	12.58	0	13.8	380	21.32	8.8	319		45	40
systemic JIA	23804	9.5	2	12.2	327	15.5	10.47	362		140	34
systemic JIA	25408	9.5	1	12.6	239	4.4	1.53	222		5	2
systemic JIA	24769	13.25	0	12.4	227	11.9	10.6			79	69
systemic JIA	24476	5.58	0	11.4	30	3.72	0.4	840	0.18	99	130
systemic JIA	24460	1.5	2	11.1	273	12.7	0.5	487		23	50
systemic JIA	24722	7.75	0	12.9	468	22.3	19	242		29	92
systemic JIA	25492	7.08	2	10.8	438	5.2	2.34	147		144
systemic JIA	24447	7	1	10	527	28.3	21.78			61	72
systemic JIA	24448	4.25	0	12.2	537	14.49	9.74				12
systemic JIA	24480	3	0	11.8	609	15	11.39	562		32	37
systemic JIA	24818	3	4	9	603	18.9	11.9	204		42	114
systemic JIA	24403	1.08	1	9.8	882	12.8	5.14			16	101
systemic JIA	24414	3.83	8	12.2	520	17.95	17.3	665		27	60
systemic JIA	24411	2.42	9	7.7	887	17.89	14.99	211		61	109
systemic JIA	25536	5.5	0	9.7	724	22.3	18.6	223		55	75
systemic JIA	25508	9.75	0	10	236	4.3	1.95			5	4
systemic JIA	24478	2.92	1	9.7	428	15.41	14.2	561		79	51
systemic JIA	25641	12.92	0	9	379	8.1	11.3	216		228	14
systemic JIA	24380	10.33	1	10.6	347	12.18	9.27			34	49
systemic JIA	25768	11.58	3	10.1	813	9.6	15.5	255	0.2	6	116
systemic JIA	23690	11.33	0	10.5	470	8.14	4.5			54	129
systemic JIA	23856	15	0	11.6	432	24.56	22.76			24	65
systemic JIA	25765	9.5	0	12.4	224	10.8	8.73	227	0.1	37	36
systemic JIA	24485	2	0	12.1	368	8.67	3.9	695		5	4
systemic JIA	24465	14.5	0	13	172	3.05	2	262		155	21
systemic JIA	25354	6.5	0	10.5	633	18.6	12.99	170		5	86
systemic JIA	25583	12	0	11.1	474	15.1	8.24	184		223	101
systemic JIA	24393	8	4	10.8	446	12.59	4.27			65	102
systemic JIA	24391	13.17	5	11.8	317	20.28	18.09			28	22
systemic JIA	24650	5.42	0	12.2	438	25.7	23.5	255		34	75
systemic JIA	24493	14.33	1	12	476	10	4.78			19	6
systemic JIA	24750	12.08	0	12.9	348	11.3	9.5			44	47
systemic JIA	24408	11.92	0	10.3	769	23.21	18.42	228		152	75
systemic JIA	24548	10.42	0	12.6	455	29	15.1	249		23	97
systemic JIA	24463	11.17	0	12.7	298	26	24.04	331		51	23
systemic JIA	23486	14.08	0	10.8	313	22.37	20.65			4	20
systemic JIA	23325	2.83	0	11	319	6.67	2.6			25
Non-systemic JIA	23157	6.83	4	13.2	435	6.93	3.34	186		43	39
Non-systemic JIA	23162	6.67	1	11.8	251	8	3.18			5	7
Non-systemic JIA	23169	1.92	6	11.1	555	8.96	5.07			15	56
Non-systemic JIA	23172	6.33	1	10.3	589	6.75	3.22	332		22	36
Non-systemic JIA	23173	4.83	1	10.5	359	9.96	4.18			5	27
Non-systemic JIA	23176	4.92	1	9.3	495	9.51	5.09	280		3	11
Non-systemic JIA	23177	5.17	1	14	302	8.05	4.4				12
Non-systemic JIA	23179	2.58	20	6.9	300	10.65	3.55			5	14
Non-systemic JIA	23180	11.67	4	13	296	8.31	4.12				3
Non-systemic JIA	23184	4.25	10	11.4	363	6.92	3.27			5	9
Non-systemic JIA	23187	17.33	2	13.2	258	6.1	0.45				3
Non-systemic JIA	23188	13.08	7	11	246	5.3	2.73				6
Non-systemic JIA	23190	10.83	1	12.6	389	6.49	4.1	503			18
Non-systemic JIA	23200	6.67	2	10.8	384	9.2	3.87	218		11	74
Non-systemic JIA	23203	1.92	2	10.6	339	9.29	6.2				12
Non-systemic JIA	23205	14.25	3	12.7	227	5.49	3.07				6
Non-systemic JIA	23212	6.42	1	11.6	504	8.82	4.7
Non-systemic JIA	23218	6.25	12	13	535	12.49	9.75	510		10	19
Non-systemic JIA	23220	11.25	6	12.6	372	4.25	2.2	406		5	4
Non-systemic JIA	23223	4	4	11.9	482	9.09	5.4			5	17
Non-systemic JIA	23230	13.75	5	14.3	225	7.46	3.11	156		5	7
Non-systemic JIA	23231	4.25	1	11.8	433	13.34	7.38		0.14	5	26
Non-systemic JIA	23232	2.08	1	11.3	406	8.47	2.82			3	10
Non-systemic JIA	23233	1.67	1	10.8	399	11.5	3.8			10	34
Non-systemic JIA	23234	2.75	1	12.6	487	6.38	3.44				17
Non-systemic JIA	23237	6.83	1	12.6	384	9.56	5.9				40
Non-systemic JIA	23240	2.17	1	10.6	331	10.02	4.39			8	17
Non-systemic JIA	23243	12.25	2	13.7	199	4.45	2.11				3
Non-systemic JIA	23245	14.08	4	14.5	176	4.85	2.95				2
Non-systemic JIA	23258	1.25	1	10.8	767	12.6	3.2	620		23	86
Non-systemic JIA	23259	11.67	5	12.9	274	6.04	3.12				29
Non-systemic JIA	23264	1.75	1	11.1	412	8.23	1.88			5	10
Non-systemic JIA	23268	13.25	1	12.2	336	6.07	4.17				44
Non-systemic JIA	23270	11.42	2	11.2	336	7.62	4.58			17	20
Non-systemic JIA	23271	3.08	1	11	264	8.47	3.14			5	7
Non-systemic JIA	23274	2.33	1	11.1	442	12.05	3.22			5	19
Non-systemic JIA	23277	3.67	1	12.4	436	8.31	5.52				8
Non-systemic JIA	23278	5.25	6	12.4	267	8.8	3.4	485		14	16
Non-systemic JIA	23280	2.58	1	11.8	328	11.12	4.57				13
Non-systemic JIA	23281	13.42	5	10.6	359	5.57	2.93			16	49
Non-systemic JIA	23288	7.75	13	12.1	313	7.48	3	441		5	3
Non-systemic JIA	23291	7.58	6	11	425	9.8	4.6			5	45
Non-systemic JIA	23298	12.75	10	13.2	391	10.7	4.87	185		12	14
Non-systemic JIA	23299	10.67	12	11.1	649	7.43	4.61			27	54
Non-systemic JIA	23302	1.75	1	10	297	8.39	3.15			10	4
Non-systemic JIA	23313	3.75	1	10.5	202	5.82	2.4			5	5
Non-systemic JIA	23315	8	1	11	284	7.2	3.27				6
Non-systemic JIA	23319	1.25	1	11.8	451	6.96	3.8			28
Non-systemic JIA	23323	14.17	5	11	569	8.59	5.61			41	95
Non-systemic JIA	23330	13.17	1	11.9	309	12.25	5.72			12	14
Non-systemic JIA	23333	9.92	1	11.1	407	10	6.02				13
Non-systemic JIA	23340	3.17	6	11.1	361	7.19	3.47			5	14
Non-systemic JIA	23342	2.58	1	8.1	707	11.31	7.2	97			85
Non-systemic JIA	23343	4.5	2	13	378	5.88	4.36		0.26	7	6
Non-systemic JIA	23357	2.08	1	12.4	299	8.2	4.14		0.13	24	17
Non-systemic JIA	23365	1.5	1	11.6	458	10.1	4.6			5	16
Non-systemic JIA	23368	5.58	1	12.1	391	8.68	3.7			5	10
Non-systemic JIA	23369	5.83	2	11.6	370	7.43	0.65			4	4
Non-systemic JIA	23372	8.75	2	13	293	4.5	1.35		0.32	5	10
Non-systemic JIA	23377	2.08	1	11.4	363	15.76	8.64			4	19
Non-systemic JIA	23378	2.67	3	11.6	371	10.24	5.3			5	4
Non-systemic JIA	23387	12	1	13.2	335	7.07	4.16				6
Non-systemic JIA	23389	4.75	1	12.6	204	7.56	6.58	204		7	38
Non-systemic JIA	23394	7.67	2	10.8	410	8.64	5.7	429		160	30
Non-systemic JIA	23398	1.92	3	12.6	499	16.49	7.1	377		5	8
Non-systemic JIA	23399	1.08	1	12.3	679	11.2	2.35			10	49
Non-systemic JIA	23401	3	1	10.3	750	9.18	3.64			16	59
Non-systemic JIA	23403	9.08	1	13.4	413	10.66	6.09	379		5	17
Non-systemic JIA	23404	8.58	1	13	265	5.14	1.98				5
Non-systemic JIA	23406	6.25	1	12.1	331	6.2	3.91			5	9
Non-systemic JIA	23412	2.83	5	11.8	384	9.45	5.47			5	4
Non-systemic JIA	23413	11.33	2	12.7	352	5.3	2.76		0.27	3
Non-systemic JIA	23415	9.42	18	11.6	327	10.5	6.59	209		5	19
Non-systemic JIA	23418	5.92	1	10.3	370	6.45	3.16			5	35
Non-systemic JIA	23422	1.92	1	10.8	433	10.75	3.12	277		5	15
Non-systemic JIA	23425	8.33	2	11.9	380	8.57	5.16			5	7
Non-systemic JIA	23426	4.5	2	11.1	437	8.23	5.08			7	19
Non-systemic JIA	23428	2	5	10.5	304	8.82	4.43			6	9
Non-systemic JIA	23430	7.67	7	11.9	272	4.27	2.04	267			12
Non-systemic JIA	23431	1.92	3	12.1	468	11.71	5.3	220		28	47
Non-systemic JIA	23436	2.25	3	10.1	457	11.2	5.82			4	18
Non-systemic JIA	23439	4.75	2	12.6	378	7.99	2.94				11
Non-systemic JIA	23443	1.25	1	11.6	332	15.4	5.46	771		5	117
Non-systemic JIA	23445	7.25	2	12.1	338	8.14	4.29			3	20
Non-systemic JIA	23451	8.83	3	11.8	490	9.69	6.23			5	40
Non-systemic JIA	23452	1.83	7	11.1	513	11.32	5.3	562	0.29	5	5
Non-systemic JIA	23453	13.5	9	12.1	340	5.6	2.95		0.26	5	12
Non-systemic JIA	23456	7.83	4	12.2	752	7.32	5.1			5	2
Non-systemic JIA	23459	2.92	1	11.1	386	5.48	1.96			5	6
Non-systemic JIA	23460	13.83	2	14.7	210	7.11	4.82			5	1
Non-systemic JIA	23461	1.83	1	11.2	302	12.93	6.3			9	14
Non-systemic JIA	23465	1.67	2	9.5	431	10.24	2.56			5	8
Non-systemic JIA	23466	1.83	12	11.1	422	3.8	4.6	220		58	19
Non-systemic JIA	23467	10.67	2	13.4	350	6.7	3.58			5	21
Non-systemic JIA	23468	4.33	1	10	210	7.6	3.32			5	3
Non-systemic JIA	23469	1.92	2	11.1	511	10.83	6			5	13
Non-systemic JIA	23474	1.17	11	11.4	350	14.4	5.18			5	34
Non-systemic JIA	23479	1.92	1	10.8	386	13.53	6.64			29	16
Non-systemic JIA	23484	13.5	2	13.7	222	6.71	4.56			5	1
Non-systemic JIA	23487	11.33	3	12.9	232	8.09	4.66				19
Non-systemic JIA	23489	4.08	4	11.3	301	13.36	5.92			5	5
Non-systemic JIA	23492	5.25	1	12	415	14.34	10.28			5	10
Non-systemic JIA	23495	9.33	5	10.8	559	9.9	7.74			44	48
Non-systemic JIA	23496	11.58	2	11.4	464	9.19	3.5			11	25
Non-systemic JIA	23502	11.92	2	11.9	228	4.65	2.81			5	7
Non-systemic JIA	23509	7.5	2	12.7	398	9.56	8.07			3	5
Non-systemic JIA	23519	1.83	4	11.1	394	10.6	4.8			5	38
Non-systemic JIA	23526	11.42	1	12.6	269	6.17	2.98				9
Non-systemic JIA	23528	10.25	1	12.2	286	7.73	6.91	216		5	26
Non-systemic JIA	23537	2.75	1	12.6	330	9.23	3.23
Non-systemic JIA	23537	2.75	2	10.5	641	12.98	9.6			9
Non-systemic JIA	23541	1.75	5	10	420	9.91	4.24			8	40
Non-systemic JIA	23545	6.25	2	11.4	269	5.47	2.9			5	8
Non-systemic JIA	23552	1.58	1	12.2	429	12.32	2.05			9
Non-systemic JIA	23557	7.75	1	11.8	244	5.2	2.16	238			3
Non-systemic JIA	23559	12.33	1	13	328	7.2	4.7		0.22		11
Non-systemic JIA	23561	12.75	3	13.5	304	7.8	3.85			5	3
Non-systemic JIA	23562	10.08	2	12.4	425	8.78	6.6	343		41	65
Non-systemic JIA	23566	1.5	1	11.8	503	12.5	5.8			13	21
Non-systemic JIA	23577	12.92	1	14.7	329	5.85	3.4	169		14	25
Non-systemic JIA	23579	10.58	1	12.1	357	7.5	5.35			11	25
Non-systemic JIA	23581	3.5	1	11.8	314	7.93	4.07			9	8
Non-systemic JIA	23585	2.17	2	11.3	296	9.82	5.24			17	10
Non-systemic JIA	23587	0.92	1	9.5	321	9.95	4.2			5	11
Non-systemic JIA	23589	9.67	1	11.1	380	9.6	5.1			5	13
Non-systemic JIA	23592	10.33	25	12.9	346	5.55	3.05				3
Non-systemic JIA	23597	8.25	6	11.7	382	8	3.24	338		14	73
Non-systemic JIA	23598	13.25	1	13.2	625	7.9	4.88			5	10
Non-systemic JIA	23602	16.08	2	13.5	294	6.36	3.54	180		6	5
Non-systemic JIA	23603	11.33	2	12.9	307	4.63	1.3				4
Non-systemic JIA	23604	8.42	1	15.8	385	11.1	7.08			5	8
Non-systemic JIA	23615	10.25	7	13	169	7.63	4.07	713			7
Non-systemic JIA	23616	10.58	1	12.2	376	7.55	4.1			5	2
Non-systemic JIA	23618	2.67	3	11.9	458	8.01	4.27			11	42
Non-systemic JIA	23621	2.33	2	11.9	270	7.39	3			5	6
Non-systemic JIA	23625	6	3	12.4	353	6.37	4.05	248			3
Non-systemic JIA	23628	4.33	8	9.8	389	4.71	2	245		31	14
Non-systemic JIA	23629	3.5	8	10.3	467	9.17	3.85			38	34
Non-systemic JIA	23637	2.5	4	10	447	10.18	3.1	210		21	49
Non-systemic JIA	23638	8.75	1	13.7	427	8.8	4.18				5
Non-systemic JIA	23642	2.67	1	7.6	446	7.17	4.04			64	88
Non-systemic JIA	23644	8.58	1	13.7	297	9.78	6.56				2
Non-systemic JIA	23648	1.67	11	11.6	532	11.82	4.7	617		5	15
Non-systemic JIA	23651	11.83	16	14.5	373	6.22	3.77				6
Non-systemic JIA	23654	14.42	3	12.6	383	8.14	4.43	160			6
Non-systemic JIA	23659	10.17	1	12.7	319	4.5	2.79			5	3
Non-systemic JIA	23660	9.83	1	12.4	271	5.16	2.45			19	6
Non-systemic JIA	23661	8.25	4	13.8	127	4.6	2.06			5	4
Non-systemic JIA	23662	9.5	1	11.4	332	4.73	2.94				5
Non-systemic JIA	23667	10.42	5	14.3	331	7.48	4.36	256			2
Non-systemic JIA	23668	3.17	1	11.8	271	9.18	3.9			5	8
Non-systemic JIA	23670	2.67	1	11.6	254	9.5	3.66				10
Non-systemic JIA	23672	10.83	1	12.4	376	7.49	3.5			5	5
Non-systemic JIA	23673	10	1	12.2	434	6.79	4.03			5	7
Non-systemic JIA	23674	1.17	3	9.5	325	10.02	3.93	235		6	17
Non-systemic JIA	23676	1.67	1	11.8	400	8.5	4.13			3	10
Non-systemic JIA	23680	15.42	3	11.8	256	4.75	2.27			29	7
Non-systemic JIA	23681	1.42	1	11.8	500	6.76	2.84			26	21
Non-systemic JIA	23694	1.58	5	10	349	10.5	6.21				60
Non-systemic JIA	23698	1.58	1	10.8	414	4.2	2.73			8	7
Non-systemic JIA	23699	4.17	4	11.1	409	8.06	3.8				17
Non-systemic JIA	23703	10.83	4	12.7	378	7.7	5.5	269		35	38
Non-systemic JIA	23705	2.42	2	12.9	234	3.77	0.83	253			5
Non-systemic JIA	23708	1.67	4	11.1	372	10.3	4.63	256		8	49
Non-systemic JIA	23709	11	2	12.9	200	5.59	2.8	581			1
Non-systemic JIA	23712	9.17	1	13.8	640	9.78	5.78			225	75
Non-systemic JIA	23713	13.75	1	13	257	6.19	2.77				2
Non-systemic JIA	23715	7.75	1	12.3	349	5.68	2.67			5	3
Non-systemic JIA	23720	10.08	1	11.8	295	18	15.96			9	8
Non-systemic JIA	23722	1.92	1	9.5	390	6.63	3.56			6	41
Non-systemic JIA	23723	11.75	9	11.8	288	7.94	6.22	636			9
Non-systemic JIA	23724	8.08	2	12.1	356	7.13	4.21			5	4
Non-systemic JIA	23725	2.83	1	12.2	242	7.69	4.19			45	29
Non-systemic JIA	23728	3.75	2	10	504	11.46	4.03			37	66
Non-systemic JIA	23730	10.08	5	11.1	378	6.12	3.18			5	35
Non-systemic JIA	23731	4.08	1	11.9	592	8.5	3.57			3	24
Non-systemic JIA	23736	5.08	5	12.8	372	9.9	4.55			3	30
Non-systemic JIA	23740	5.83	3	11	237	8.29	4.73				6
Non-systemic JIA	23742	2.08	5	10.3	448	11.17	6.37	255		5	10
Non-systemic JIA	23743	10.67	3	11.1	418	9.37	6.05			13	25
Non-systemic JIA	23746	9.25	3	13.4	308	8.3	5.54			38	12
Non-systemic JIA	23751	10.92	1	12.7	286	10.09	5.68			5	11
Non-systemic JIA	23753	13	1	13.5	214	8.09	5.06				6
Non-systemic JIA	23760	9.08	4	12.4	357	6.2	3.48			5	9
Non-systemic JIA	23764	5.92	1	12.6	305	7.3	4.23				12
Non-systemic JIA	23767	8.75	1	13.5	347	9.1	4.58		0.24	10	18
Non-systemic JIA	23768	12.58	3	11.3	382	8.16	5			59	13
Non-systemic JIA	23774	11.33	10	10.8	586	7.15	4.4	280		27	37
Non-systemic JIA	23777	10.67	1	10.1	325	7.71	5.11			31	30
Non-systemic JIA	23783	7.67	3	11.4	302	5.92	3.32			5	13
Non-systemic JIA	23784	2.83	7	9.7	412	10.55	5.2			22	66
Non-systemic JIA	23786	11.58	4	14	222	7.39	2.77			5	5
Non-systemic JIA	23787	1.58	1	10.9	603	13.33	4.39			9	26
Non-systemic JIA	23789	5.83	2	11.3	292	8.51	4.5			5	3
Non-systemic JIA	23791	6.75	1	12.2	355	4.57	1.84			5	6
Non-systemic JIA	23793	4.92	5	12.4	318	11.66	7.8			12	37
Non-systemic JIA	23796	6.83	1	10.5	329	8	5.77			5	7
Non-systemic JIA	23799	12.67	5	14.2	280	8.38	3.58				2
Non-systemic JIA	23802	11	1	12.2	494	5.98	2.49	454			15
Non-systemic JIA	23806	10.67	2	13.5	445	11.2	7.6			24	20
Non-systemic JIA	23810	4.83	1	12.9	276	6.81	3.31				2
Non-systemic JIA	23817	12.33	5	12.9	312	8.3	4.52			5
Non-systemic JIA	23819	1.83	1	11.8	378	10.69	3.48			5	2
Non-systemic JIA	23822	10.17	3	11.4	444	5.39	4.45			56	23
Non-systemic JIA	23823	2.17	9	12.2	418	7.64	5.98	1074		5	25
Non-systemic JIA	23824	11.58	3	13.5	304	7.59	3.09				2
Non-systemic JIA	23825	2.08	3	11.4	269	7.3	2.9				20
Non-systemic JIA	23828	2.33	1	10.5	516	13.26	10.4			5	26
Non-systemic JIA	23830	3.25	1	12.1	365	8.9	3.32			5	3
Non-systemic JIA	23831	2.25	3	9.8	367	9.86	3.38			5	6
Non-systemic JIA	23832	13.33	3	12.2	246	6.32	3.4				8
Non-systemic JIA	23835	12.67	2	13.2	199	6.3	3.16				6
Non-systemic JIA	23836	12.67	1	11.8	498	6.62	4.05			5	23
Non-systemic JIA	23837	2.5	2	11.1	598	9.4	2.27	579		2	25
Non-systemic JIA	23838	9.67	1	12.7	276	6.7	4.05		0.22	5	4
Non-systemic JIA	23841	1.75	7	11.6	389	20.1	6			5	10
Non-systemic JIA	23844	1.58	6	11.3	322	10.38	3.77			7	27
Non-systemic JIA	23854	5.75	5	10.3	312	4.87	2.78	511		4	67
Non-systemic JIA	23857	13.17	1	13.2	250	6.2	2.38				3
Non-systemic JIA	23862	13	1	11.6	287	5.98	3.04			5	10
Non-systemic JIA	23864	4.5	1	11.6	230	5.1	1.94			9	53
Non-systemic JIA	23865	10.25	1	12.7	235	6.26	3.4		0.17	8	24
Non-systemic JIA	23866	4.58	1	10.6	314	5.53	2.31				7
Non-systemic JIA	23867	1.42	1	11.3	528	12.47	5.99			5	27
Non-systemic JIA	23871	7.58	1	13.4	265	6.4	2.98			5	11
Non-systemic JIA	23872	2.42	1	12.4	334	7.93	3.12			5	7
Non-systemic JIA	23875	5.25	5	9.8	472	6.59	4.23	242	0.13	12	40
Non-systemic JIA	23882	9.75	5	13.2	443	7.54	3.17			10	10
Non-systemic JIA	23886	4.17	1	13.7	295	9.88	3.54			4	6
Non-systemic JIA	23887	11.33	3	14.7	282	5.23	2.1			5	12
Non-systemic JIA	23890	2.33	2	11.8	340	10.8	3.07			13	15
Non-systemic JIA	23892	14.17	1	13.7	305	10.6	6.13		0.32	12	17
Non-systemic JIA	23895	6.92	1	11.4	262	6.36	2.73				4
Non-systemic JIA	23896	5.83	1	13.5	318	8.8	3.5			3	2
Non-systemic JIA	23900	2.92	2	9.9	417	12.22	6.81			5	22
Non-systemic JIA	23901	3	2	10.5	261	10.08	4.93			6	10
Non-systemic JIA	23904	11.92	5	13	294	10.69	6.81	146			3
Non-systemic JIA	23910	8.92	4	12.7	330	5.9	2.1	803			4
Non-systemic JIA	23915	11.5	1	11.8	297	7.71	4.48			6	14
Non-systemic JIA	23917	2.83	2	10.5	232	9.13	5.21			15	24
Non-systemic JIA	23921	9.83	1	11.6	436	10.64	6.41				31
Non-systemic JIA	23923	8.08	1	13.2	529	12.2	2.22	154		8	44
Non-systemic JIA	23924	4.92	1	11	441	9.14	5.09			5	16
Non-systemic JIA	23927	2.67	4	12.1	425	14.38	12.6	249		58	45
Non-systemic JIA	23935	15.08	4	11.9	299	6.18	3.18	141	0.11	3	7
Non-systemic JIA	23936	13.42	2	10.3	457	5.26	2.96			73	27
Non-systemic JIA	23937	1.42	4	11.6	613	10.93	5.02	252		18	79
Non-systemic JIA	23939	2.08	4	11.4	305	5.23	1.8			5	11
Non-systemic JIA	23940	1.83	1	12.4	637	15.04	6.46	546		16	5
Non-systemic JIA	23941	8.58	7	9.7	276	6.13	3.4				50
Non-systemic JIA	23943	2.42	1	11.4	447	11.79	6.16			5	13
Non-systemic JIA	23946	4.08	2	11.4	382	10.85	6.47				9
Non-systemic JIA	23948	10.92	6	12.4	393	9.34	6.37			65	53
Non-systemic JIA	23953	1.5	28	9.5	747	16.98	9.17			22	29
Non-systemic JIA	23956	5.92	1	13.7	345	9.73	6.53				16
Non-systemic JIA	23963	1.5	1	10.3	499	15.81	6.9				13
Non-systemic JIA	23966	12.92	1	13.4	268	4.5	2.38			5	2
Non-systemic JIA	24370	6.83	4	11	379	8.33	5.29			5	29
Non-systemic JIA	24372	13.83	9	10.8	379	5.79	3.08			20	18
Non-systemic JIA	24376	4.92	7	10.1	679	12.9	0.37			11	32
Non-systemic JIA	24387	8.25	1	11.8	529	9.7	5.22	176	0.24	49	68
Non-systemic JIA	24388	8	3	11.3	387	6.1	4.62	513	0.29	39	46
Non-systemic JIA	24421	5.5	1	12.2	478	9.96	5.1	554			5
Non-systemic JIA	24429	2	7	12.1	842	14.13	6.17	217		21	26
Non-systemic JIA	24433	8.92	1	10.8	599	10.92	5.62			14	28
Non-systemic JIA	24437	7.5	1	12.1	689	8.68	4.8	365		20	63
Non-systemic JIA	24438	3.17	2	11.3	479	6.96	2.93			3	6
Non-systemic JIA	24446	14.25	6	14.7	350	6	3.45	216		15	17
Non-systemic JIA	24462	12.33	2	12.7	335	3.34	1.1	221			30
Non-systemic JIA	24464	2.25	21	11.8	483	15.72	9.1	496		28	48
Non-systemic JIA	24467	11	2	13.4	298	5.3	2.94				4
Non-systemic JIA	24468	4.67	10	11.3	334	8.13	4.34			5	3
Non-systemic JIA	24477	9.92	2	11.4	366	9.53	5.6			28	15
Non-systemic JIA	24490	12.83	5	7.7	548	6.87	4.78	140		12	109
Non-systemic JIA	24500	1.92	2	10	503	14.3	7.42			11	62
Non-systemic JIA	24506	10.58	1	14.3	328	7.8	3.46			9	17
Non-systemic JIA	24511	2.42	3	11.3	392	9.3	5.07			14	14
Non-systemic JIA	24522	15.42	1	13.2	218	5	2.99			5	7
Non-systemic JIA	24526	5.25	1	12.7	314	6.4	3.04			5	13
Non-systemic JIA	24530	11.33	1	12.2	214	4.4	1.85	236			3
Non-systemic JIA	24534	1.75	4	11.8	540	7.31	4.71	195		22	29
Non-systemic JIA	24539	6.5	1	13.8	288	10.54	6.49			33	7
Non-systemic JIA	24541	3	1	12.9	543	7.8	3.28				11
Non-systemic JIA	24543	2.83	1	10.8	373	11	2.91			5	11
Non-systemic JIA	24552	2.75	1	11.8	429	5.97	2.63			55	20
Non-systemic JIA	24560	12	3	12.6	240	6.9	2.72				4
Non-systemic JIA	24565	11.58	2	13	246	6.5	3.02			5	3
Non-systemic JIA	24575	4.25	1	12.6	309	8.7	3.71			11	17
Non-systemic JIA	24576	15.33	5	13	244	5.5	2.62				5
Non-systemic JIA	24579	10.75	2	13	324	5.7	3.08			5	4
Non-systemic JIA	24590	10.92	1	12.4	222	4.2	2.15				2
Non-systemic JIA	24599	2.92	4	9.5	445	9.1	3.91			37	51
Non-systemic JIA	24604	2.08	1	11.3	362	10.6	4.01	198		41	9
Non-systemic JIA	24607	2.67	1	11.3	324	7.2	1.68			29
Non-systemic JIA	24610	11	1	12.6	360	7.9	4.05		0.22	29	13
Non-systemic JIA	24632	2.17	1	11.4	510	6	2.14			26	12
Non-systemic JIA	24634	10.58	1	14	338	9.13	5.63			3	7
Non-systemic JIA	24644	3.5	12	10.1	163	14	1.95	287		39	6
Non-systemic JIA	24651	2.17	1	11.3	370	6.7	2.88			5	7
Non-systemic JIA	24659	13.75	3	12.9	311	7.1	3.6	128			20
Non-systemic JIA	24672	13	18	14	238	6.13	3.83	228		5	5
Non-systemic JIA	24675	3.33	2	10.1	307	13.8	8.41			5	14
Non-systemic JIA	24690	10.42	1	11.4	412	9	5.59	191		5	27
Non-systemic JIA	24693	1.92	3	9.4	470	11.26	5.71			8	25
Non-systemic JIA	24696	2	1	10.8	333	7.8	4.6			25	7
Non-systemic JIA	24698	8.67	1	10.6	296	7.9	5.21				43
Non-systemic JIA	24708	6.58	3	11.6	365	4.3	1.62				7
Non-systemic JIA	24711	8.75	26	8.7	633	7.6	6.3	239		618	44
Non-systemic JIA	24723	4.25	1	13	253	9.42	5.72				13
Non-systemic JIA	24724	10.42	3	11.9	308	7.9	3.91	209			8
Non-systemic JIA	24734	14	1	12.4	209	6.2	3.13		0.24	5	7
Non-systemic JIA	24735	7.25	2	12.2	495	10.7	4.97			5	5
Non-systemic JIA	24740	5.92	6	9.4	260	14.2	1.12	137		288	17
Non-systemic JIA	24747	14.08	4	13.2	258	7.1	4.03			50	17
Non-systemic JIA	24752	2.08	1	11.8	266	6.4	1.81				20
Non-systemic JIA	24757	13.08	1	13.4	350	6.5	3.53				2
Non-systemic JIA	24762	3.08	2	9.7	358	8.6	3.66			13	15
Non-systemic JIA	24765	4.58	3	12.6	404	8.17	5.1			5	13
Non-systemic JIA	24767	1.5	1	9.7	287	10.8	3.06	243		58	23
Non-systemic JIA	24771	1.42	3	9.7	392	7.8	2.87			65	16
Non-systemic JIA	24776	7.08	3	9	346	8	4.9	100		142	36
Non-systemic JIA	24783	14	1	13.5	271	8.6	2.97			5	2
Non-systemic JIA	24786	11.92	1	12.4	219	5	3.1				4
Non-systemic JIA	24788	10.75	2	9.2	303	9.09	3.52	176		15	105
Non-systemic JIA	24795	5.25	2	10.8	269	7.9	4.12	269			11
Non-systemic JIA	24799	5.83	1	13.2	361	9.64	4.46			10	7
Non-systemic JIA	24804	9.5	14	11.4	299	7.6	3.89	296		5	16
Non-systemic JIA	24820	14.33	6	13.7	280	6.2	2.55		0.34	5	4
Non-systemic JIA	24823	11.83	4	12.3	338	7.6	4.17	235		5	7
Non-systemic JIA	24825	14.17	4	9.8	264	5.3	2.05	230		5	5
Non-systemic JIA	24826	1.67	1	11.4	278	13.2	3.46			5	4
Non-systemic JIA	24840	7.17	1	14.7	255	8.5	4.96	200		5	2
Non-systemic JIA	24853	7.67	5	10	598	10.3	5.37	170		15	4
Non-systemic JIA	24870	5.33	1	11.3	415	7.3	4.95	221		53	11
Non-systemic JIA	24871	14.67	10	11.4	251	5.1	1.42			5	14
Non-systemic JIA	24876	2.17	4	11.6	496	15.8	4.95	285		5	4
Non-systemic JIA	24877	10.25	4	12.6	262	4.9	2.68	155		5	32
Non-systemic JIA	24879	4.75	1	11.9	363	7.8	3.17			5
Non-systemic JIA	24880	12	8	13.2	339	7.7	4.99	208		26	14
Non-systemic JIA	24886	12	2	13	314	9	3.86			5	4
Non-systemic JIA	24887	13.42	1	13.5	277	6.8	4.83	200		5	36
Non-systemic JIA	24888	13	1	12.9	283	8.8	6.22	154	0.19	5
Non-systemic JIA	24895	10.08	1	11.6	277	5.4	2.07	222		5	15
Non-systemic JIA	24899	1.25	2	12.1	359	11.6	5.35			5	7
Non-systemic JIA	24904	3	3	9.8	535	10.6	5.2	212		19	44
Non-systemic JIA	24913	4.08	2	9.7	246	8.1	3.28			5	14
Non-systemic JIA	24914	11.75	1	14.3	236	7.2	4.38			5	3
Non-systemic JIA	24915	13.42	1	13.4	304	3.9	2.3	212		5	3
Non-systemic JIA	24916	4.5	4	10.3	201	4.4	2.05	209		5	18
Non-systemic JIA	24931	12.42	1	12.9	198	6.2	2.94		0.2	5	8
Non-systemic JIA	25164	13.5	2	12.6	274	6.3	3.55	179		5	22
Non-systemic JIA	25165	8.08	1	12.1	375	6.09	2.86	234		5	19
Non-systemic JIA	25176	2.67	2	10.6	503	19.54	13.68			4	10
Non-systemic JIA	25213	3.83	4	11.8	345	11.08	6.1			3	7
Non-systemic JIA	25231	2.17	1	12.3	228	8.29	3.73	264		5	7
Non-systemic JIA	25232	9.75	2	12.9	267	5	2.96			5	5
Non-systemic JIA	25241	14.08	1	12.6	163	5.3	2.77			5	3
Non-systemic JIA	25246	8.67	1	14.2	384	7.6	4.8	184		5	2
Non-systemic JIA	25248	11.58	1	13.5	260	7.29	3.03		0.25	5
Non-systemic JIA	25257	11.83	2	12	253	8.94	4.44	166	0.2	5	10
Non-systemic JIA	25261	11.67	1	13	263	6.54	4.23			5	21
Non-systemic JIA	25274	5.67	1	11.6	238	16.6	5.32			190	60
Non-systemic JIA	25309	3	1	12.1	384	10.47	5.74			5
Non-systemic JIA	25313	13.33	1	12.6	202	4.5	2.3			5	2
Non-systemic JIA	25323	11.83	1	11.3	250	4.5	2.44	167	0.17	27	37
Non-systemic JIA	25348	13.75	3	11.8	675	12.6	5.96	216		5	42
Non-systemic JIA	25372	7.5	2	9.5	477	9.7	4.04			39	45
Non-systemic JIA	25378	1.75	6	9.8	432	9.9	8.58	235		5	24
Non-systemic JIA	25379	13.42	2	12.4	248	4.4	3.74	180		5	3
Non-systemic JIA	25381	14.58	7	10.5	286	9.5	6.7	228	0.28	25	52
Non-systemic JIA	25387	9.33	3	11.6	294	6.5	3.58			5	8
Non-systemic JIA	25403	15.25	1	14.7	364	9.2	4.47	174		5	6
Non-systemic JIA	25416	11.08	1	13	323	5.9	3.06		0.25	5	12
Non-systemic JIA	25419	11.42	1	11.8	495	6.1	3.65			37	43
Non-systemic JIA	25421	2.08	3	10.6	301	9.6	2.9			5	3
Non-systemic JIA	25425	2.33	1	9.8	443	9.5	3.8			6	29
Non-systemic JIA	25427	10.92	1	12.6	347	5.8	3.25			5	6
Non-systemic JIA	25456	9.33	1	11.1	229	6.6	2.72			38	13
Non-systemic JIA	25463	11.92	1	13	305	6.5	3.95				5
Non-systemic JIA	25476	6.25	8	8.9	574	6.3	3.57	303		109	78
Non-systemic JIA	25479	13.92	1	11.4	484	8.2	4.11	127		5	56
Non-systemic JIA	25485	2.58	7	11	343	7.8	2.87	220		29	11
Non-systemic JIA	25493	4.5	2	12.4	475	11.4	5.24			5	8
Non-systemic JIA	25495	9.42	3	10.1	565	6.5	3.89		0.19	25	52
Non-systemic JIA	25505	1.58	1	10.5	408	13.6	3.94	156		28	31
Non-systemic JIA	25506	15.25	1	14.5	360	8	3.47			5	2
Non-systemic JIA	25514	14.5	5	9.4	399	8.6	6.08	136		9.2	93
Non-systemic JIA	25520	4	1	10.8	483	5.8	4.06	246		5	23
Non-systemic JIA	25525	2.17	1	12.7	368	9.9	4.59	253	0.17	6	23
Non-systemic JIA	25551	11.5	3	10.3	310	6.9	3			18	21
Non-systemic JIA	25566	10	1	13.2	237	5.5	2.03			5	3
Non-systemic JIA	25568	2.33	1	11.3	448	11.1	5.68	235		5	20
Non-systemic JIA	25577	6	3	12.9	256	7.95	2.8			5	8
Non-systemic JIA	25586	7	1	11.4	430	10.3	7.39	172		102	31
Non-systemic JIA	25593	14.58	3	12.7	358	5.47	2.11	172	0.25	5	6
Non-systemic JIA	25601	10.5	12	11.1	381	6	3.2	172		14	11
Non-systemic JIA	25602	2.58	1	11	564	12.4	7.72	236		37	50
Non-systemic JIA	25613	9.75	10	11.4	313	4.7	2.62	177		5	11
Non-systemic JIA	25619	1.67	6	11	269	7.8	4.92	238		47	36
Non-systemic JIA	25620	2.33	1	10.3	270	8.9	3.95	241	0.19	5	15
Non-systemic JIA	25622	15.92	2	9.3	166	5.3	5.86	180		41	51
Non-systemic JIA	25639	3.33	12	9.5	511	7.7	2.94	239		84	64
Non-systemic JIA	25640	14.33	1	12.9	243	5.42	2.14	123		5	4
Non-systemic JIA	25645	7.92	4	11.9	290	5.5	2.45			5	9
Non-systemic JIA	25649	8.75	17	9.7	460	12.5	7.33	138		91	70
Non-systemic JIA	25652	3.92	2	9.8	491	12	4.13	225		42	51
Non-systemic JIA	25653	1.92	2	10.6	478	10.8	6.16	211	0.21	5	32
Non-systemic JIA	25662	2.17	3	11.4	240	9.22	2.57	280	0.23	5	7
Non-systemic JIA	25664	6.83	6	13.5	337	6.49	2.24	289	0.23	3	15
Non-systemic JIA	25666	5.5	3	13.2	370	12.8	10.1	230	0.15	3	24
Non-systemic JIA	25670	2.58	2	11.1	402	9.87	3.22	336	0.21	5.4	31
Non-systemic JIA	25675	15.75	2	13.5	271	5.5	2.46			5	4
Non-systemic JIA	25678	14.92	1	15	322	6.6	4.03			1	3
Non-systemic JIA	25682	5.25	2	11.1	241	7.9	2.71			5	5
Non-systemic JIA	25686	13.42	3	14	255	6.95	3.95			5	3
Non-systemic JIA	25714	13.58	4	11.4	258	5.8	2.76	104		5	8
Non-systemic JIA	25721	1.42	1	11.4	550	9.7	4.34	274	0.2	5	32
Non-systemic JIA	25738	7	4	13	226	5.3	2.22			5	8
Non-systemic JIA	25739	1.33	2	12.6	413	9.88	3.2			7	13
Non-systemic JIA	25742	10.58	12	14.5	349	4.9	1.78			5	2
Non-systemic JIA	25745	1.75	1	10.3	397	10.7	4.48	278		5	7
Non-systemic JIA	25772	3.25	3	11	404	13.8	2.6	228		6	16
Non-systemic JIA	25787	1.58	2	10.8	428	11.7	3.54	263		16	25
Non-systemic JIA	25791	2	4	7.6	395	13.91	5.55	266		4	44
Non-systemic JIA	25795	6.08	1	13.7	274	5.28	3.5	232	0.24	1	3
Non-systemic JIA	25804	5.08	3	10.6	390	12.6	5.8	241		4	25
Non-systemic JIA	25805	12.67	17	11.1	370	7.3	4.29	225		10	14
Non-systemic JIA	25809	1.5	8	11.5	442	9.1	3.02	225		77	44
Non-systemic JIA	25812	9.83	1	10.6	445	6.6	3.93	194		7	12
Non-systemic JIA	25823	4.83	5	11.6	579	9.2	5.08	184		15	41
Non-systemic JIA	25825	4.92	2	9	492	9.7	6.46	201		64	42
Non-systemic JIA	25834	10.5	1	13.4	238	4.93	2.24	183		20	7
Non-systemic JIA	25838	3.25	1	12.4	473	13.3	8.02	312		37	28
